# Supplementary material for: Sexual function in Chinese women from pregnancy to postpartum: a multicenter longitudinal prospective study
Source: BMC Pregnancy Childbirth. 2021 Jan 19;21:65. doi: 10.1186/s12884-021-03546-6 (PMC7816506; doi:10.1186/s12884-021-03546-6)
Supplement: Supplementary file 1 — Additional file 1. [file 12884_2021_3546_MOESM1_ESM.xls]

## Sheet: 未标题5
性功能组别	对老公满意程度	BI身体形象	产后抑郁	性功能总分	年龄	身高	体重	原BMI	现重最重	体重变化	居住地	受教育	工作有无	工作细分	收入	生育史	顺剖	喂养情况	生理机能PF	生理职能RP	疼痛BP	一般健康GH	精力VT	社会功能SF	情感职能RE	精神健康MH	健康变化HT	PCS	MCS	睡眠PSQI总分	睡眠等级分类	CESD抑郁总分	社会支持总分	疲劳	应对方式	欲望	唤起	润滑	高潮	满意	疼痛	所在医院
2	10	15	7	16.9	27	1.58	55	22.0317	74.5	19.5	3	2	2	4	3	1	2	2	70	0	52	82	35	87.5	0	64	50	51	46.625	5	1	18	39	50	14.5	1.2	1.2	0.3	0	0	0	1
2	6	24	6	16.6	27	1.68	65	23.03	80	15	3	3	2	3	2	1	1	1	85	0	51	77	65	100	0	64	50	53.25	57.25	8	2	12	48	48	22.5	2.4	0	0	0	0	0	1
1	9	14	4	35.8	28	1.55	47	19.563	58	11	3	3	2	3	3	1	1	1	95	75	72	87	70	112.5	33.3333	76	75	82.25	72.9583	5	1	13	52	42	15	2.4	3.9	4.5	4.8	4.4	1.6	2
1	9	22	3	38.8	31	1.73	67	22.3863	81	14	3	3	1	1	2	2	1	2	80	100	100	97	70	100	100	76	50	94.25	86.5	9	2	12	41	22	18.5	3.6	3	3.6	2.8	5.6	6	1
2	9	12	10	19.3	28	1.62	50	19.052	65	15	2	1	2	2	1	2	1	3	40	0	41	67	60	87.5	0	64	75	37	52.875	9	2	23	26	53	19	1.2	1.5	0	0	2.4	0	3
2	5	15	1	19.4	29	1.57	40	16.2278	54	14	1	1	2	2	1	2	2	3	55	0	31	52	25	62.5	0	64	75	34.5	37.875	17	4	24	44	60	12.5	1.2	0	0	0	4	0	1
2	10	20	0	16.9	27	1.65	65	23.8751	88	23	2	3	2	3	2	1	1	2	60	25	41	57	40	37.5	33.3333	64	25	45.75	43.7083	15	3	12	42	60	10	1.2	1.2	0.3	0	0	0	2
1	6	22	12	33.7	36	1.6	55	21.4844	68	13	3	3	2	3	2	1	1	1	35	0	62	82	60	75	66.6667	60	50	44.75	65.4167	12	3	17	35	50	20.5	1.2	2.1	4.2	3.6	5.6	2.8	2
2	8	23	7	20	25	1.6	54	21.0938	75	21	1	2	2	3	2	2	2	2	70	25	72	77	40	87.5	33.3333	60	50	61	55.2083	15	3	14	52	43	19	1.8	1.2	0	0	2.8	0	2
2	9	20	6	15.4	31	1.65	55	20.202	79	24	3	3	2	4	2	1	2	1	50	0	41	50	55	62.5	100	76	25	35.25	73.375	8	2	13	32	53	12	1.2	0	0	0	0	0	1
1	10	19	0	31.9	31	1.6	52	20.3125	65	13	2	3	2	3	2	2	1	2	70	25	62	82	45	87.5	0	56	25	59.75	47.125	12	3	14	53	53	13.5	2.4	3	3.9	4	4.4	0	1
1	5	17	19	32.6	29	1.7	47	16.263	62	15	2	3	2	3	3	1	2	2	0	0	62	67	50	75	0	52	75	32.25	44.25	11	3	24	54	56	17	2.4	2.4	3.6	3.2	4.4	2.4	1
2	10	18	6	16.9	36	1.6	55	21.4844	71	16	2	3	2	3	3	2	1	1	100	25	74	67	75	87.5	33.3333	76	50	66.5	67.9583	7	2	14	45	59	17	2.4	0.3	0	0	0	0	2
2	8	18	8	24.7	24	1.63	52	19.5717	68	16	1	3	2	4	3	1	1	3	65	0	32	67	60	62.5	33.3333	52	50	41	51.9583	8	2	22	37	61	14.5	3	2.7	1.2	0	3.6	0	1
2	6	14	2	16.9	27	1.61	50	19.2894	65	15	2	3	2	3	2	1	1	3	85	100	62	72	65	100	33.3333	56	50	79.75	63.5833	7	2	17	38	58	14	1.2	1.2	0.3	0	0	0	3
1	10	9	0	40.6	29	1.61	52	20.061	62	10	3	3	2	3	3	1	1	1	95	75	62	77	50	100	66.6667	68	25	77.25	71.1667	5	1	0	33	27	16.5	3	5.4	4.8	5.2	2	6	1
2	10	20	0	18.8	28	1.62	68	25.9107	79	11	3	3	2	4	2	1	1	2	30	100	62	72	65	87.5	66.6667	72	50	66	72.7917	4	1	13	51	39	14.5	3	0	0	0	1.6	0	2
2	6	17	0	16.9	25	1.63	60	22.5827	67	7	3	3	2	3	2	1	1	3	20	0	52	87	50	87.5	66.6667	64	25	39.75	67.0417	9	2	17	38	53	15	1.2	1.2	0.3	0	0	0	2
1	8	16	0	34.1	23	1.6	62	24.2188	86	24	2	3	1	1	2	1	1	1	85	25	74	87	55	100	0	72	50	67.75	56.75	8	2	12	40	45	20	4.8	2.7	3.6	5.2	3.6	0	2
1	8	16	0	35.2	30	1.7	55	19.0311	65	10	2	3	2	2	2	1	1	3	50	50	74	62	55	62.5	100	48	50	59	66.375	9	2	12	25	60	10	3	4.5	3.9	2.4	3.6	3.6	1
1	10	14	0	19.8	29	1.67	60	21.5139	64	4	3	3	1	1	3	1	1	2	25	0	12	97	50	50	0	52	50	33.5	38	7	2	10	46	36	15	2.4	0	0	0	3.2	0	2
1	8.1	15	1	25.8	27	1.65	50	18.3655	64	14	3	3	2	3	3	1	1	3	40	25	74	77	60	87.5	33.3333	72	25	54	63.2083	6	2	3	53	38	20.5	1.2	2.1	0.3	1.2	3.2	3.6	2
2	10	16	0	19.8	29	1.63	62	23.3355	67	5	3	3	2	3	2	1	1	2	60	100	51	100	70	62.5	100	64	100	77.75	74.125	6	2	5	51	45	14.5	1.2	1.2	0	0	3.2	0	2
2	6	13	11	21.7	29	1.72	70	23.6614	87	17	3	3	2	3	3	1	1	2	75	25	62	85	70	62.5	0	52	75	61.75	46.125	4	1	14	41	52	13.5	2.4	2.7	2.4	0	0	0	2
2	8	29	0	17.8	31	1.65	65	23.8751	80	15	3	3	2	2	2	2	1	2	30	25	52	57	50	37.5	0	68	25	41	38.875	15	3	30	53	68	18	3.6	0	0	0	0	0	1
2	10	33	18	17.6	28	1.63	52	19.5717	65	13	3	2	1	1	3	2	1	1	55	0	52	67	25	100	0	64	50	43.5	47.25	15	3	21	37	59	17	3	0	0	0	0	0.4	3
2	8	28	4	19.7	24	1.58	40	16.0231	55	15	1	3	2	5	1	1	1	3	75	0	74	77	40	62.5	0	80	25	56.5	45.625	3	1	21	29	48	18.5	1.2	0.3	0	0	4	0	1
2	10	13	0	18.6	37	1.68	58	20.5499	72	14	3	3	2	3	3	2	1	3	35	25	72	87	50	62.5	100	72	25	54.75	71.125	4	1	13	40	50	24	1.2	0	0	0	3.2	0	2
2	8.1	28	4	19.8	21	1.6	56	21.875	59	3	1	3	1	1	1	1	1	2	15	0	41	100	85	75	100	72	50	39	83	12	3	15.58	37.59	56	20.5	2.4	0	0	0	3.2	0	1
1	10	8	2	17.2	27	1.6	49	19.1406	60	11	3	3	2	4	3	1	1	2	65	100	62	77	50	87.5	100	64	50	76	75.375	5	1	17	27	35	5.5	2.4	0.6	0	0	0	0	3
1	9	15	2	20.4	34	1.58	53	21.2306	68	15	3	3	2	3	3	2	1	1	55	0	62	90	50	62.5	66.6667	68	50	51.75	61.7917	8	2	4	49	43	21	2.4	0.6	0	0	3.2	0	1
2	10	42	5	15.4	36	1.5	54	24	66	12	3	3	1	1	1	2	1	2	70	0	62	82	65	75	0	80	75	53.5	55	12	3	6	49	53	18.5	1.2	0	0	0	0	0	3
1	8	11	3	25.5	25	1.65	55	20.202	60	5	2	3	2	3	3	1	1	3	65	0	62	72	65	75	33.3333	72	25	49.75	61.3333	11	3	17	40	51	16	1.2	3.3	2.4	0	0	4.4	3
1	10	15	0	17.8	29	1.55	40	16.6493	60	20	2	3	2	3	1	2	1	2	70	0	51	77	60	87.5	33.3333	56	50	49.5	59.2083	15	3	16	29	60	19.5	3.6	0	0	0	0	0	3
2	6	24	0	16	26	1.6	50	19.5312	68	18	3	3	1	1	3	1	1	2	80	0	74	87	70	87.5	0	80	75	60.25	59.375	8	2	5	38	41	19.5	1.8	0	0	0	0	0	2
2	10	17	0	19.3	26	1.62	52	19.8141	61	9	2	3	1	1	1	1	2	2	40	25	31	87	65	62.5	33.3333	64	50	45.75	56.2083	9	2	8	57	40	18	2.4	2.7	0	0	0	0	2
1	10	12	3	19.6	30	1.6	60	23.4375	70	10	3	3	2	3	3	1	1	1	40	100	62	72	50	62.5	66.6667	52	25	68.5	57.7917	7	2	25	25	35	14.5	0.6	1.2	0	0	3.6	0	2
2	8.1	19	0	19	27	1.6	50	19.5312	65	15	2	2	2	5	2	1	1	3	95	0	41	62	45	50	0	44	50	49.5	34.75	15	3	15.58	37.59	54	15	1.8	1.5	1.5	0	0	0	2
2	8	22	9	19.6	32	1.6	58	22.6562	65	7	3	3	2	3	3	2	1	1	60	0	22	52	50	50	33.3333	56	25	33.5	47.3333	5	1	23	35	58	19	1.8	0	0	0	3.6	0	1
2	5	13	4	20.4	23	1.5	41	18.2222	58	17	1	1	2	2	1	1	1	3	65	0	41	45	40	87.5	66.6667	60	25	37.75	63.5417	12	3	25	27	57	14.5	3	0	0	0	3.2	0	3
1	10	18	0	34.6	26	1.62	46	17.5278	55	9	2	3	1	1	2	1	1	3	85	50	100	82	75	112.5	100	60	50	79.25	86.875	7	2	12	35	32	16.5	2.4	3	4.2	3.6	3.6	3.6	1
2	8	21	8	24.1	28	1.6	62	24.2188	71	9	2	3	2	3	2	1	1	1	5	0	52	50	70	62.5	0	52	25	26.75	46.125	11	3	27	38	54	17	3.6	3.6	2.7	0	0	0	2
2	5	18	0	33.1	30	1.74	58	19.1571	66	8	3	3	2	3	3	1	1	1	85	50	72	82	65	75	66.6667	76	50	72.25	70.6667	13	3	29	33	61	15.5	6	3.6	3.3	1.2	3.2	1.6	1
1	10	14	0	25.8	24	1.65	63	23.1405	79	16	1	3	2	3	3	1	2	3	75	0	51	62	60	87.5	0	64	25	47	52.875	9	2	13	36	60	30	1.2	2.1	0.3	1.2	3.2	3.6	3
1	8	18	6	34	29	1.63	72	27.0993	83	11	3	3	2	2	3	2	1	2	70	0	32	90	50	62.5	33.3333	80	50	48	56.4583	7	2	20	45	54	18	2.4	2.7	3.9	2.8	4.4	3.6	1
2	6	16	0	20.4	24	1.58	48	19.2277	56	8	1	3	2	3	2	1	1	3	60	0	62	72	60	37.5	33.3333	88	50	48.5	54.7083	6	2	4	37	24	20.5	3	0	0	0	3.2	0	3
2	6	22	17	19.2	27	1.58	65	26.0375	73	8	2	2	1	1	2	1	1	2	75	0	51	35	45	62.5	33.3333	40	0	40.25	45.2083	13	3	29	30	50	23	1.8	0	0	0	3.2	0	3
2	7	14	12	15.4	25	1.56	43	17.6693	53	10	1	3	1	1	2	1	1	3	60	0	41	45	30	75	0	48	50	36.5	38.25	11	3	32	36	56	22	1.2	0	0	0	0	0	3
1	9	15	2	25.8	24	1.6	45	17.5781	55	10	1	1	2	2	1	1	2	1	0	0	41	45	45	62.5	0	52	25	21.5	39.875	13	3	24	28	60	17.5	1.2	2.1	0.3	1.2	3.2	3.6	3
2	7	19	8	20.1	28	1.64	47	17.4747	55	8	3	2	2	4	3	1	1	1	50	0	41	72	35	62.5	33.3333	60	25	40.75	47.7083	4	1	12	26	59	13	1.2	1.5	0	0	3.2	0	3
2	6	10	0	18.3	36	1.62	50	19.052	53	3	2	3	1	1	2	2	2	3	65	50	62	72	80	112.5	66.6667	76	25	62.25	83.7917	9	2	12	46	32	29	0.6	0.3	0	0	3.2	0	2
2	6	10	10	18.6	30	1.57	55	22.3133	62	7	1	1	2	2	2	2	2	1	30	0	60	62	40	25	0	48	50	38	28.25	19	4	30	27	74	15	1.2	0	0	0	3.2	0	2
2	9	28	0	21.2	32	1.65	60	22.0386	79	19	3	3	2	3	3	1	1	3	100	0	62	72	65	75	0	68	100	58.5	52	4	1	17	38	51	20.5	3	0	0	0	4	0	2
2	6	13	2	21.8	34	1.6	48	18.75	61	13	3	3	1	1	3	2	1	3	80	100	74	77	70	75	66.6667	68	50	82.75	69.9167	12	3	12	46	30	23.5	3.6	0	0	0	4	0	2
1	9	18	3	26.4	27	1.67	50	17.9282	60	10	3	3	2	3	1	1	1	2	50	0	62	52	50	75	0	52	50	41	44.25	9	2	13	40	28	10.5	2.4	3.3	3.3	0	3.2	0	1
1	10	14	1	37.4	24	1.6	55	21.4844	67	12	3	3	1	1	2	1	1	2	30	100	51	82	60	75	100	68	100	65.75	75.75	11	3	14	34	48	13.5	3.6	4.8	4.8	4.4	2	3.6	3
2	8	26	13	19.7	30	1.56	45	18.4911	53	8	2	3	1	1	1	1	2	1	0	0	32	45	50	12.5	0	64	25	19.25	31.625	5	1	20	32	67	18	0.6	0.9	0	0	4	0	1
2	7	11	0	18.6	26	1.62	60	22.8624	68	8	3	3	2	3	2	1	1	1	95	75	41	72	50	50	33.3333	72	25	70.75	51.3333	13	3	12	38	53	20	1.2	0	0	0	3.2	0	2
2	5	16.81	3	22.8	27	1.55	50	20.8117	65	15	2	3	2	3	2	1	1	3	25	0	32	35	50	62.5	0	52	25	23	41.125	15	3	15.58	19	60	16.5	5.4	0	0	0	3.2	0	1
2	8	18	3	19.7	37	1.63	54	20.3244	60	6	3	3	2	3	3	2	2	2	95	100	100	92	90	100	100	84	100	96.75	93.5	12	3	4	50	54	16	1.2	0.3	0	0	4	0	1
1	10	6	0	37.8	31	1.68	65	23.03	85	20	3	3	2	4	3	2	2	2	95	0	52	67	50	75	100	48	25	53.5	68.25	4	1	0	44	20	19.5	3.6	3.9	4.5	5.2	2	4.4	2
1	10	8	4	21.8	27	1.6	48	18.75	55	7	3	3	2	3	2	1	1	2	45	25	74	92	75	87.5	66.6667	96	75	59	81.2917	6	2	25	41	46	14	3.6	0	0	0	4	0	1
2	6	21	0	14.8	35	1.64	70	26.0262	78	8	3	3	2	3	3	1	1	2	50	0	70	77	45	75	100	64	50	49.25	71	5	1	4	45	41	30	0.6	0	0	0	0	0	3
2	10	14	2	20.4	33	1.61	75	28.9341	80	5	1	1	1	1	1	2	2	3	35	0	62	40	50	87.5	0	44	0	34.25	45.375	7	2	22	29	60	18	3	0	0	0	3.2	0	1
2	5	14	0	21	26	1.74	53	17.5056	65	12	3	3	1	1	3	1	1	1	70	0	100	97	70	87.5	0	76	50	66.75	58.375	4	1	27	27	47	20	3.6	0	0	0	3.2	0	2
1	9	16	0	30.4	30	1.6	60	23.4375	73	13	3	3	1	1	2	2	2	2	50	0	62	72	80	87.5	100	84	50	46	87.875	4	1	1	45	33	28.5	0.6	1.2	3.6	2.8	2	6	2
1	10	42	2	33.8	30	1.66	53	19.2336	55	2	3	3	2	3	3	1	1	3	55	0	41	50	65	62.5	33.3333	76	25	36.5	59.2083	6	2	26	51	40	20	2.4	3	4.2	4.4	2	3.6	2
2	6	28	2	25.8	24	1.6	60	23.4375	75.5	15.5	1	3	2	3	2	2	2	2	55	0	52	62	45	62.5	66.6667	48	75	42.25	55.5417	10	2	24	33	60	20	1.2	2.1	0.3	1.2	3.2	3.6	1
2	3	20	8	21.6	25	1.65	75	27.5482	90	15	2	2	1	1	3	1	1	2	70	0	52	57	45	50	0	56	25	44.75	37.75	11	3	25	24	62	5.5	2.4	1.8	0	0	3.2	0	1
2	7	14	2	18.4	37	1.6	55	21.4844	65	10	1	2	2	2	2	2	2	3	50	0	41	65	50	75	33.3333	52	25	39	52.5833	6	2	14	29	55	16.5	1.8	0	0	0	2.4	0	1
2	6	28	5	18	27	1.6	52	20.3125	77	25	3	3	1	1	3	2	1	2	5	0	0	35	20	75	0	20	25	10	28.75	12	3	23	35	72	15	0.6	0	0	0	3.2	0	2
2	9	24	7	21.8	32	1.55	61	25.3902	67	6	3	3	2	3	2	1	2	2	50	0	41	45	50	75	0	52	25	34	44.25	17	4	27	28	60	10	3	0	0.6	0	4	0	1
2	7	21	3	21.2	27	1.58	45	18.026	52	7	3	3	2	3	3	1	1	2	65	0	0	67	50	75	100	60	50	33	71.25	9	2	14	37	52	16.5	0.6	2.4	0	0	4	0	3
2	10	42	0	20.6	30	1.6	63	24.6094	78	15	3	3	2	3	2	1	1	3	45	25	60	32	50	50	33.3333	52	50	40.5	46.3333	9	2	8	33	59	20	1.2	0.9	0.3	0	4	0	2
2	8	21	6	21	33	1.6	64	25	67	3	3	3	2	3	3	2	2	2	25	0	52	82	40	50	0	56	50	39.75	36.5	9	2	20	48	66	15.5	3.6	0	0	0	3.2	0	2
1	8	14	0	37.8	30	1.68	60	21.2585	69	9	3	3	1	1	3	2	1	2	80	25	74	77	75	62.5	100	64	25	64	75.375	10	2	7	46	47	22	2.4	3.3	3.9	4.8	5.6	3.6	2
1	8	15	1	25.8	27	1.52	41	17.7458	47	6	3	3	2	3	3	1	2	3	65	25	41	52	80	62.5	66.6667	68	50	45.75	69.2917	10	2	15	33	42	21	1.2	2.1	0.3	1.2	3.2	3.6	1
2	10	28	4	15.4	30	1.58	45	18.026	51.5	6.5	3	3	2	3	2	1	1	1	35	0	52	55	40	37.5	0	28	25	35.5	26.375	11	3	31	39	55	19	1.2	0	0	0	0	0	3
2	5	10	5	25.8	40	1.58	65	26.0375	80	15	1	1	2	2	1	2	1	3	65	0	31	45	45	62.5	33.3333	52	25	35.25	48.2083	8	2	22	36	57	12	1.2	2.1	0.3	1.2	3.2	3.6	1
2	8	9	0	20.4	27	1.53	48	20.5049	59	11	3	3	2	5	3	1	1	2	95	50	80	82	45	62.5	33.3333	68	50	76.75	52.2083	5	1	9	30	55	10.5	2.4	0.3	0.3	0	3.2	0	2
2	9	12	3	16.6	28	1.66	53	19.2336	68	15	2	3	2	3	3	2	1	2	60	0	74	75	65	62.5	66.6667	72	75	52.25	66.5417	8	2	14	42	56	13	2.4	0	0	0	0	0	1
2	7	30	3	19.8	31	1.73	58	19.3792	72.5	14.5	3	3	1	1	3	1	2	1	0	25	84	87	75	75	100	80	100	49	82.5	8	2	5	32	41	22	2.4	0	0	0	3.2	0	1
2	6	22	10	20	28	1.6	48	18.75	68	20	3	3	2	3	2	1	1	2	30	0	52	82	45	62.5	0	64	25	41	42.875	9	2	6	47	42	17	2.4	2.4	0.6	0.4	0	0	2
2	10	25	5	16.6	28	1.56	54	22.1893	74.5	20.5	3	2	2	4	2	2	1	2	50	0	41	82	35	37.5	66.6667	44	0	43.25	45.7917	7	2	11	49	53	19	1.2	1.2	0	0	0	0	1
1	8	17	3	43.4	36	1.66	75	27.2173	76	1	2	3	2	3	3	2	2	3	70	0	42	77	50	62.5	0	68	25	47.25	45.125	8	2	22	58	30	21.5	4.8	4.2	5.4	4.4	5.6	4.8	3
2	10	10	1	19.3	35	1.65	55	20.202	65	10	3	2	2	3	3	2	1	2	95	50	84	87	95	112.5	33.3333	92	100	79	83.2083	3	1	12	42	35	14.5	2.4	2.7	0	0	0	0	1
2	8	13	2	20.6	28	1.57	52	21.0962	67	15	3	3	2	2	2	1	1	3	90	100	62	82	80	100	100	76	50	83.5	89	3	1	8	31	52	15.5	2.4	0	0	0	4	0	2
2	10	26	1	16	28	1.59	45	17.7999	75	30	3	3	2	3	3	1	1	2	35	0	54	57	40	37.5	0	48	50	36.5	31.375	12	3	19	38	55	5	1.8	0	0	0	0	0	2
2	7	8	5	20.9	24	1.65	54	19.8347	61	7	2	2	1	1	2	1	1	2	90	25	84	67	50	100	66.6667	80	50	66.5	74.1667	9	2	20	40	59	8	1.8	0.9	0	0	4	0	2
2	5	25	14	18.6	25	1.63	60	22.5827	80	20	3	3	2	3	3	1	1	3	60	25	100	87	55	75	0	56	50	68	46.5	13	3	29	33	57	14	1.2	0	0	0	3.2	0	2
2	7	17	0	18.6	41	1.63	51	19.1953	57	6	3	3	2	3	3	2	1	3	55	0	74	55	70	62.5	100	80	50	46	78.125	4	1	11	42	57	14	1.2	0	0	0	3.2	0	2
2	9	15	5.38	16.6	29	1.7	64	22.1453	67.5	3.5	2	2	2	4	3	2	2	1	50	0	100	97	85	75	0	96	75	61.75	64	4	1	3	35	28	18	2.4	0	0	0	0	0	2
1	10	11	5.38	33.1	27	1.5	41	18.2222	56	15	2	1	2	3	2	1	1	2	65	25	100	67	80	100	0	72	75	64.25	63	9	2	18	37	53	15	2.4	2.1	3.6	2.8	3.2	4.8	1
2	8	21	5.38	19.2	36	1.68	60	21.2585	74	14	3	2	2	3	2	2	1	2	45	0	62	77	55	75	0	52	50	46	45.5	7	2	25	42	64	17	1.8	0	0	0	3.2	0	3
2	8	4	5.38	20	24	1.56	40	16.4366	55	15	1	1	2	3	1	1	1	2	50	0	100	70	75	112.5	66.6667	76	50	55	82.5417	4	1	9	46	28	9.5	1.8	0	0	0	4	0	1
2	8	12	5.38	19.4	30	1.6	53	20.7031	58	5	3	3	2	3	3	2	2	2	50	25	62	45	55	37.5	66.6667	64	25	45.5	55.7917	13	3	6	51	49	18	1.2	0	0	0	4	0	2
2	8	4	5.38	18.6	41	1.6	60	23.4375	80	20	3	2	2	4	3	2	1	3	65	0	80	77	50	75	33.3333	60	50	55.5	54.5833	5	1	14	44	39	14	1.2	0	0	0	3.2	0	1
2	8	7	5.38	19.2	32	1.58	62	24.8358	66	4	3	3	2	3	3	1	2	2	65	0	64	30	70	100	100	68	0	39.75	84.5	7	2	27	25	63	15.5	1.8	0	0	0	3.2	0	1
2	8	16	5.38	16.9	29	1.62	57	21.7193	80	23	3	3	2	3	3	1	1	2	65	0	42	50	60	50	0	52	25	39.25	40.5	8	2	16	38	44	15	1.2	1.2	0.3	0	0	0	2
2	5	0	5.38	28.2	31	1.62	70	26.6728	80	10	3	3	2	3	2	1	2	2	75	50	62	42	80	75	100	80	50	57.25	83.75	5	1	17	35	29	18.5	1.8	1.2	1.8	0	3.2	6	1
2	8	6	5.38	19.2	28	1.66	50	18.1449	52	2	3	3	2	3	3	2	1	3	30	0	62	55	70	87.5	100	72	25	36.75	82.375	3	1	7	31	46	17	1.8	0	0	0	3.2	0	3
2	8	17	10	20.3	35	1.6	53	20.7031	59	6	3	3	2	3	3	2	1	2	55	0	52	52	50	62.5	0	72	25	39.75	46.125	16	4	24	39	54	16	1.8	0.3	0	0	4	0	1
2	10	9	0	19.2	32	1.6	58	22.6562	68	10	1	2	1	1	1	2	1	2	45	0	41	97	95	112.5	0	92	100	45.75	74.875	4	1	3	53	34	14	1.8	0	0	0	3.2	0	2
2	8	30	5.38	19.8	30	1.7	90	31.1419	100	10	3	3	2	3	1	1	2	3	45	75	52	52	70	50	0	60	25	56	45	9	2	21	40	49	20	2.4	0	0	0	3.2	0	2
1	9	14	0	25.1	27	1.63	50	18.8189	55	5	3	3	2	3	2	1	1	1	15	0	22	60	45	37.5	33.3333	68	0	24.25	45.9583	8	2	9	37	49	18.5	3.6	3.3	0	0	4	0	2
1	10	18	8	38.5	42	1.58	50	20.0288	55	5	3	3	2	3	1	1	2	3	75	100	84	80	95	112.5	100	96	75	84.75	100.875	5	1	26	28	34	23.5	3.6	3.9	3.6	4.8	4.8	3.6	1
2	10	13	11	16.6	32	1.65	53	19.4674	59	6	3	3	2	3	3	1	1	3	55	0	62	72	30	62.5	0	48	50	47.25	35.125	10	2	8	44	46	14.5	2.4	0	0	0	0	0	3
2	9	30	11	21.2	34	1.63	49	18.4425	60	11	3	3	2	3	3	2	2	2	80	0	62	87	70	87.5	0	56	25	57.25	53.375	7	2	24	25	62	20	3	0	0	0	4	0	1
2	7	13	2	16.6	30	1.6	43	16.7969	53	10	3	3	1	1	3	2	1	2	65	0	62	62	30	50	0	76	25	47.25	39	6	2	7	38	44	14	2.4	0	0	0	0	0	2
2	8	26	6	20.4	32	1.63	57	21.4536	68	11	3	3	2	3	3	2	1	3	60	0	20	72	55	62.5	0	68	25	38	46.375	8	2	8	35	64	16	3	0	0	0	3.2	0	2
2	8	12	9	18.9	29	1.56	48	19.7239	60	12	1	3	2	2	1	1	1	2	65	0	51	62	70	62.5	0	64	50	44.5	49.125	6	2	24	26	55	15	1.8	0.9	0	0	2	0	2
1	10	14	0	42.5	29	1.48	43	19.6311	48	5	3	3	2	3	2	1	2	3	60	0	41	57	50	62.5	0	52	25	39.5	41.125	12	3	15	35	60	10	4.2	4.2	5.1	4.8	5.6	4.4	2
1	10	12	0	35.5	26	1.6	55	21.4844	75	20	1	3	2	2	1	1	2	3	50	25	41	52	50	87.5	100	52	25	42	72.375	11	3	14	33	59	9.5	1.8	2.4	3.9	2.8	5.6	4.8	2
1	10	10	0	37.6	26	1.6	50	19.5312	66	16	3	3	2	3	3	1	1	3	90	0	62	72	60	62.5	100	76	50	56	74.625	9	2	9	50	28	29.5	3.6	4.2	4.8	3.2	2	5.6	2
2	8.1	16	3	23.9	29	1.62	55	20.9572	62	7	3	3	2	3	3	1	1	2	70	50	62	67	60	100	33.3333	72	50	62.25	66.3333	12	3	19	40	55	21.5	1.8	3.6	0.3	0	4	0	1
1	8	20	6	25.8	29	1.7	58	20.0692	75	17	3	3	2	3	3	1	1	2	65	100	74	67	50	75	100	56	75	76.5	70.25	7	2	15.58	39	49	16.78	1.2	2.1	0.3	1.2	3.2	3.6	3
1	8	16	8	39.4	26	1.62	60	22.8624	67	7	3	3	2	3	3	2	1	3	95	25	74	72	60	62.5	100	72	50	66.5	73.625	7	2	5	44	63	25.5	2.4	3.6	4.8	4.8	5.6	4	1
1	10	12	6	36.2	38	1.56	48	19.7239	50	2	3	3	2	3	3	2	1	2	60	50	52	72	50	75	0	80	25	58.5	51.25	5	1	33	50	33	24	3	3.9	5.1	5.2	1.2	3.6	2
1	10	5	0	43.2	37	1.58	65	26.0375	73	8	3	3	2	3	2	2	1	3	90	100	100	77	60	112.5	100	96	50	91.75	92.125	2	1	12	33	42	15	3.6	4.2	4.8	4.8	5.6	6	1
1	9	17	3	39.3	28	1.65	50	18.3655	50.5	0.5	3	3	2	3	2	1	2	2	75	0	100	72	50	75	100	64	50	61.75	72.25	5	1	12	29	47	19	4.2	3.3	3.6	3.6	5.6	4.8	1
2	8	8	0	17.2	24	1.66	55	19.9594	60	5	3	3	2	3	3	1	1	3	75	50	74	87	60	87.5	100	88	50	71.5	83.875	4	1	6	36	27	25.5	3	0	0	0	0	0	2
2	8	16	2	19.8	25	1.6	47.5	18.5547	48	0.5	2	3	2	3	3	1	2	2	85	0	100	82	50	75	100	84	50	66.75	77.25	2	1	7	36	43	13.5	1.2	1.2	0	0	3.2	0	1
2	5	17	2	17	29	1.6	50	19.5312	51	1	3	3	2	2	2	1	1	2	90	25	100	67	55	75	0	60	50	70.5	47.5	6	2	18	37	53	16	1.2	0	0	0	1.6	0	3
2	10	18	8	19.7	26	1.6	60	23.4375	65	5	3	3	1	1	2	1	2	3	70	50	84	72	60	75	0	64	50	69	49.75	7	2	18	32	60	11	1.2	0.3	0	0	4	0	1
2	6	11	13	21.8	36	1.58	66	26.4381	68	2	3	2	1	1	1	1	1	3	75	0	62	35	45	75	0	60	0	43	45	7	2	27	27	65	18.5	3.6	0	0	0	4	0	2
1	6	11	1	45.8	24	1.63	55	20.7008	58	3	3	3	1	1	1	2	1	1	95	0	100	72	50	75	0	60	25	66.75	46.25	3	1	21	36	65	13.5	3.6	4.8	6	5.6	5.6	6	2
1	8	20	0	34.6	33	1.58	52	20.83	55	3	3	1	2	4	3	2	2	3	55	0	52	82	45	75	0	56	25	47.25	44	6	2	8	53	46	18	2.4	2.1	2.7	2.8	4.4	6	1
1	10	10	3	33.8	27	1.68	45	15.9439	47.5	2.5	3	3	2	4	3	1	1	3	95	50	72	60	75	87.5	100	72	50	69.25	83.625	4	1	7	38	39	16	3.6	3.9	4.5	5.6	2	0	3
2	10	14	5	16.6	24	1.68	67.5	23.9158	72.4	4.9	3	2	1	1	1	1	2	2	55	0	84	77	70	75	0	64	75	54	52.25	6	2	22	29	58	15	2.4	0	0	0	0	0	1
1	6	6	21	40.6	31	1.63	53	19.9481	54.5	1.5	3	1	1	1	2	2	1	2	90	0	41	77	40	62.5	0	48	50	52	37.625	7	2	33	34	57	16	2.4	3	5.4	3.6	6	6	2
1	7	16	6	34.1	26	1.56	55	22.6003	59	4	3	3	2	3	3	1	2	3	45	50	62	35	55	62.5	0	56	25	48	43.375	6	2	17	37	60	13	2.4	3.3	3	3.6	4.4	3.2	2
1	10	12	4	38.3	32	1.6	50	19.5312	54	4	3	3	2	3	2	1	1	2	60	25	84	85	55	75	100	60	50	63.5	72.5	8	2	17	35	52	13.5	2.4	3.6	4.5	4.8	4	4.8	2
1	10	8	4	42.3	26	1.62	58.5	22.2908	62	3.5	3	3	2	3	3	1	1	3	70	50	84	77	85	112.5	100	84	25	70.25	95.375	2	1	2	52	56	18.5	3	4.2	5.7	3.6	5.6	6	2
2	8	24	0	17.2	37	1.6	68	26.5625	69	1	3	3	1	1	3	2	2	2	70	75	100	92	90	75	100	96	50	84.25	90.25	4	1	6	39	29	18	3	0	0	0	0	0	2
2	6	6	1	21.8	29	1.65	65	23.8751	65.5	0.5	2	3	2	3	3	1	1	3	90	100	61	75	55	112.5	100	64	50	81.5	82.875	12	3	8	23	35	23.5	3.6	0	0	0	4	0	2
2	5	19	8	38.5	29	1.65	60	22.0386	61	1	3	3	2	3	2	1	2	2	60	25	100	50	60	62.5	66.6667	72	25	58.75	65.2917	6	2	17	29	58	18.5	3.6	5.4	5.7	5.6	4	0	1
2	6	18	21	20.6	32	1.55	49	20.3954	55	6	2	2	2	3	2	1	1	2	75	25	80	72	30	37.5	33.3333	36	25	63	34.2083	5	1	34	25	61	15	1.2	1.2	0	0	4	0	3
1	8	8	2	32.9	36	1.58	62	24.8358	63	1	3	3	2	3	3	2	2	3	75	50	74	82	85	112.5	100	88	50	70.25	96.375	3	1	4	46	52	16.5	3	3.6	3.3	4.8	4	0	1
2	2	12	10	17	31	1.56	48	19.7239	53.5	5.5	3	3	2	3	2	1	1	3	40	25	100	72	60	50	100	72	50	59.25	70.5	4	1	14	30	57	13	1.2	0	0	0	1.6	0	2
1	9	14	3	40.1	36	1.68	48.5	17.184	53	4.5	3	3	1	1	2	2	1	3	65	25	74	72	60	87.5	100	80	50	59	81.875	8	2	11	40	45	17.5	2.4	2.4	5.1	4.4	5.6	6	1
2	7	12	2	18.2	39	1.62	72	27.4348	74	2	3	3	2	3	3	2	2	2	90	100	80	77	65	100	100	76	50	86.75	85.25	3	1	8	41	39	12	2.4	0	0	0	1.6	0	1
1	7	6	4	39	26	1.62	56	21.3382	59	3	3	3	2	3	2	1	1	2	65	100	84	72	65	87.5	100	68	25	80.25	80.125	6	2	9	29	37	21.5	3	3.6	4.2	4.4	5.6	4	2
2	10	19	4	20.4	28	1.63	69	25.9701	75	6	3	3	2	3	3	1	1	3	70	100	100	62	60	100	100	68	75	83	82	3	1	22	29	41	18.5	1.8	1.2	0	0	3.2	0	1
1	10	27	3	41.3	30	1.6	46	17.9688	49	3	3	3	2	3	2	1	1	2	50	25	74	57	55	75	33.3333	64	75	51.5	56.8333	6	2	9	31	53	17.5	3.6	5.1	6	4.4	2	6	3
1	5	18	1	25.4	33	1.62	70	26.6728	76	6	2	2	2	2	1	1	2	3	85	25	80	55	45	75	66.6667	60	50	61.25	61.6667	8	2	22	43	59	23	3	0.3	0.3	0	2.4	5.2	1
2	8	4	2	18.6	37	1.64	70	26.0262	76	6	2	3	2	3	3	1	1	2	25	0	51	82	65	75	100	64	100	39.5	76	10	2	7	37	48	13.5	1.2	0	0	0	3.2	0	2
2	5	10	5	20.1	30	1.65	67	24.6097	76.5	9.5	3	3	2	3	2	2	1	3	70	50	51	77	55	75	100	76	25	62	76.5	13	3	12	43	41	22.5	2.4	0.3	0	0	3.2	0	2
1	7	27	9	25.8	31	1.64	50	18.5901	57	7	3	2	2	3	3	1	2	2	20	0	100	67	50	37.5	0	52	50	46.75	34.875	8	2	24	39	49.88	15	1.2	2.1	0.3	1.2	3.2	3.6	2
1	8	8	12	33.9	28	1.62	52	19.8141	55	3	1	3	2	4	1	1	1	2	70	0	31	15	65	37.5	0	72	25	29	43.625	13	3	21	44	59	13.5	2.4	2.1	3.6	3.6	4.4	3.6	1
2	8	23	21	18.2	32	1.57	59	23.9361	63	4	2	3	2	3	2	1	2	3	55	0	62	87	65	37.5	33.3333	60	25	51	48.9583	9	2	22	51	56	17	1.2	1.2	0	0	1.6	0	3
2	10	24	5.38	18.4	24	1.65	42	15.427	49	7	3	2	2	3	2	1	1	3	90	25	62	97	95	87.5	66.6667	76	50	68.5	81.2917	6	2	13	40	25	27	2.4	1.8	0	0	0	0	1
2	7	10	6	20.9	27	1.65	70	25.7117	82.5	12.5	3	3	2	3	2	1	2	1	75	0	62	60	70	62.5	0	52	25	49.25	46.125	10	2	21	50	51	6.5	3.6	1.5	0	0	1.6	0	2
1	7	17	9	25.8	31	1.64	50	18.5901	57	7	3	3	2	3	3	1	1	3	20	0	100	67	50	37.5	0	52	50	46.75	34.875	8	2	24	37	60	15	1.2	2.1	0.3	1.2	3.2	3.6	1
2	8	16	8	18.6	25	1.6	50	19.5312	61.5	11.5	3	3	1	1	3	1	1	3	100	100	100	100	90	112.5	100	96	50	100	99.625	7	2	4	37	24	24	1.2	0	0	0	3.2	0	1
1	7	14	0	25.8	26	1.58	50	20.0288	65	15	3	3	2	3	2	1	2	2	0	0	31	97	60	100	66.6667	84	50	32	77.6667	13	3	4	31	51	17.5	1.2	2.1	0.3	1.2	3.2	3.6	2
1	10	30	0	25.8	31	1.6	55	21.4844	70	15	3	3	2	4	2	2	1	2	50	0	31	45	25	62.5	33.3333	44	25	31.5	41.2083	8	2	27	27	52	16.78	1.2	2.1	0.3	1.2	3.2	3.6	1
1	5	12	3	28.4	29	1.58	44	17.6254	53	9	3	3	2	3	3	1	1	2	50	0	41	52	30	62.5	0	52	25	35.75	36.125	7	2	12	43	54	17.5	1.8	3.3	3.9	1.2	4	0	3
2	10	24	10	20.6	27	1.55	55	22.8928	65	10	3	3	2	3	3	1	1	2	15	0	41	57	50	87.5	0	52	50	28.25	47.375	16	4	16	42	61	21.5	1.8	0.6	0	0	4	0	1
2	8	6	1	15.4	29	1.55	48	19.9792	64	16	2	3	2	3	2	2	2	3	55	0	74	72	60	87.5	33.3333	60	50	50.25	60.2083	4	1	14	39	66	17.5	1.2	0	0	0	0	0	2
2	3	20	5	22.1	25	1.63	50	18.8189	70	20	3	3	1	1	2	1	1	2	70	25	52	72	65	62.5	66.6667	52	25	54.75	61.5417	7	2	21	26	61	17.5	1.8	1.8	0.3	0	4	0	2
2	9	15	3	19.4	31	1.6	64	25	81	17	2	3	1	1	2	2	1	3	90	100	74	87	80	87.5	100	88	25	87.75	88.875	6	2	5	36	52	22.5	1.2	0	0	0	4	0	1
2	6	22	5	24.4	24	1.59	63	24.9199	81	18	3	1	2	3	1	1	1	2	65	0	62	62	55	75	0	56	75	47.25	46.5	5	1	16	29	55	13	1.8	1.8	3	2	1.6	0	1
2	5	10	3	19.4	18	1.59	51	20.1733	76	25	2	1	1	1	1	1	1	2	45	0	100	82	65	62.5	100	96	50	56.75	80.875	10	2	12	39	56	17	1.2	0	0	0	4	0	1
2	8	13	3	20.6	24	1.62	45	17.1468	65	20	3	3	2	3	2	1	2	3	40	0	51	77	40	75	33.3333	44	75	42	48.0833	6	2	21	37	48	15	2.4	0	0	0	4	0	3
1	10	7	3	40.8	27	1.65	56	20.5693	66	10	3	3	2	3	2	1	2	3	60	0	42	77	55	75	100	76	75	44.75	76.5	12	3	6	42	49	17.5	3.6	4.2	4.8	4.8	6	3.2	3
2	8	14	0	17.5	29	1.66	58	21.048	70	12	3	3	2	3	3	1	1	3	70	0	52	57	60	75	100	68	50	44.75	75.75	11	3	20	28	66	14.5	1.8	1.5	0	0	0	0	2
2	5	8	3	17	30	1.63	60	22.5827	73	13	1	1	1	1	1	1	2	1	85	25	80	57	40	75	0	68	25	61.75	45.75	6	2	9	31	41	15	1.2	0	0	0	1.6	0	1
2	6	20	4	18.9	28	1.6	48	18.75	56	8	1	1	1	1	1	2	2	2	35	0	41	30	50	62.5	0	72	25	26.5	46.125	14	3	11	41	56	19	1.2	0.3	0	0	3.2	0	3
2	7	37	0	15.4	30	1.55	56	23.3091	71.5	15.5	3	3	2	3	2	1	1	3	35	75	62	62	75	75	0	68	25	58.5	54.5	4	1	25	29	53	17.5	1.2	0	0	0	0	0	1
1	8	11	3	25.8	29	1.69	65	22.7583	73	8	3	3	2	3	3	1	2	2	90	100	100	67	75	112.5	100	80	50	89.25	91.875	6	2	2	34	57	12	1.2	2.1	0.3	1.2	3.2	3.6	1
2	10	40.5	2	21.6	35	1.65	53	19.4674	60	7	3	3	2	3	2	2	1	3	70	0	41	57	60	62.5	0	60	50	42	45.625	5	1	14	48	41	22	1.8	2.4	0	0	3.2	0	3
2	10	34	0	20.6	28	1.63	48	18.0662	66	18	3	3	2	3	3	1	1	1	60	50	62	87	80	112.5	100	72	50	64.75	91.125	12	3	5	34	65	16.5	2.4	0	0	0	4	0	3
2	3	4	3	21.2	34	1.66	67	24.3141	89	22	2	1	1	1	2	1	2	3	95	50	62	82	45	87.5	0	76	75	72.25	52.125	6	2	10	30	52	5	3	0	0	0	4	0	2
2	5	16	3	21	22	1.72	56	18.9292	77	21	3	3	2	3	2	1	1	2	25	75	10	45	55	62.5	66.6667	52	25	38.75	59.0417	6	2	23	33	55	14.5	3.6	0	0	0	3.2	0	1
1	10	16	0	26.2	36	1.62	70	26.6728	82	12	2	3	2	3	2	2	2	2	90	0	64	92	80	87.5	100	84	50	61.5	87.875	7	2	23	43	42	16	4.2	4.2	3.6	0	0	0	3
1	10	12	2	39.6	31	1.58	42	16.8242	52	10	0	3	2	3	3	2	1	3	85	25	62	77	55	87.5	100	72	25	62.25	78.625	5	1	7	58	29	22	3.6	3.9	5.1	4.8	2	6	1
1	10	9	3	33.6	41	1.63	58	21.83	60	2	3	1	2	4	2	2	2	3	95	100	80	97	75	112.5	66.6667	88	50	93	85.5417	2	1	22	51	44	24	2.4	1.8	3.6	3.6	2	6	1
1	5	11	6	37	24	1.66	57	20.6852	60	3	3	3	2	3	3	1	1	1	70	50	84	60	65	100	66.6667	60	25	66	72.9167	4	1	12	27	46	11.5	2.4	3.3	5.1	4.4	2	5.6	3
2	7	8	10	19.2	36	1.57	53	21.5019	56.5	3.5	1	1	2	4	1	2	2	3	90	50	72	52	60	87.5	66.6667	72	25	66	71.5417	15	3	19	32	52	18.5	1.8	0	0	0	3.2	0	3
2	10	6	2	16.9	30	1.64	48	17.8465	52	4	3	3	2	3	2	2	1	3	100	100	84	97	80	112.5	100	92	50	95.25	96.125	3	1	8	59	23	22	1.8	0.9	0	0	0	0	2
2	1	14	31	37.4	28	1.6	55	21.4844	57.5	2.5	3	2	1	1	1	2	2	2	95	75	62	55	55	100	100	56	0	71.75	77.75	7	2	34	23	48	13.5	2.4	2.4	4.8	3.6	4.4	5.6	1
2	10	15	0	16.6	24	1.6	54	21.0938	56	2	3	3	2	3	2	2	1	2	95	100	100	97	90	87.5	100	92	50	98	92.375	2	1	3	53	23	19	2.4	0	0	0	0	0	3
1	8	3	5	37	24	1.67	51.5	18.4661	52.5	1	3	3	2	3	1	1	2	1	90	50	74	65	60	87.5	100	80	75	69.75	81.875	4	1	8	39	53	17	3	3	6	2.8	2	6	3
2	8	19	11	19.8	30	1.67	67	24.0238	70	3	3	2	2	3	3	2	2	2	45	0	52	72	20	37.5	0	68	50	42.25	31.375	7	2	28	40	82	13	2.4	0	0	0	3.2	0	1
1	9	16	9	33.7	25	1.68	53	18.7783	55	2	3	3	2	3	2	1	1	3	75	0	62	67	55	75	0	52	100	51	45.5	10	2	23	39	60	20	2.4	2.7	4.8	4	5.6	0	2
2	5	22	7	19	25	1.68	60	21.2585	64	4	3	3	2	3	3	1	2	2	95	100	100	52	65	87.5	100	64	50	86.75	79.125	5	1	21	29	54	10	1.8	0.6	0	0	2.4	0	1
1	8	26	5.38	44	20	1.63	51.5	19.3835	58	6.5	3	1	1	1	2	2	1	3	85	25	100	87	20	62.5	33.3333	56	75	74.25	42.9583	5	1	7	36	61	25	2.4	5.7	5.7	4.4	5.6	6	1
1	8	17	11	38.5	30	1.63	62	23.3355	65.1	3.1	3	3	2	4	2	1	2	2	70	25	100	50	45	100	0	52	50	61.25	49.25	5	1	20	29	61	10.5	2.4	3	5.7	2.8	4.4	6	2
1	8	9	5	32.7	24	1.6	55	21.4844	57	2	1	2	2	3	2	1	1	1	60	25	100	97	70	87.5	66.6667	72	50	70.5	74.0417	2	1	20	25	54	19	1.8	1.2	2.7	2.8	4	6	1
1	10	12	2	26.3	29	1.66	60	21.7738	63	3	3	3	2	3	3	1	2	3	90	25	74	72	75	87.5	100	96	25	65.25	89.625	5	1	3	41	35	18	2.4	2.7	0.6	2	4.4	0	3
1	5	27	14	33.9	33	1.64	56	20.8209	58	2	3	3	2	3	3	1	1	3	75	25	52	42	40	75	0	44	25	48.5	39.75	12	3	26	25	68	14.5	1.2	1.2	4.5	2.4	5.2	5.2	1
2	8	6	6	17.2	25	1.7	55	19.0311	56	1	2	3	2	3	2	1	2	2	75	0	100	82	30	87.5	100	72	75	64.25	72.375	4	1	10	39	62	19	3	0	0	0	0	0	2
2	10	6	0	15.4	25	1.64	62	23.0518	67	5	3	3	2	3	3	1	1	3	75	100	62	62	80	75	100	80	50	74.75	83.75	6	2	14	43	30	23.5	1.2	0	0	0	0	0	2
2	5	4	0	20.6	36	1.635	56.5	21.1355	59.5	3	3	1	2	4	2	2	1	2	95	100	100	87	85	112.5	100	100	75	95.5	99.375	4	1	4	35	49	10.5	2.4	0	0	0	4	0	2
2	8	40	8	16.6	22	1.64	60	22.3081	60	0	3	2	2	3	2	1	1	2	65	0	42	30	40	75	0	68	25	34.25	45.75	9	2	25	39	72	18	1.8	0.6	0	0	0	0	1
2	7	15	0	23.6	27	1.6	55	21.4844	57	2	3	3	2	3	2	2	2	3	80	75	80	72	60	75	100	80	50	76.75	78.75	3	1	3	34	59	8	2.4	2.7	0.3	0	4	0	3
2	9	4	6	17.5	30	1.62	80	30.4832	80	0	3	3	2	4	3	1	1	1	80	100	72	70	80	75	66.6667	80	75	80.5	75.4167	5	1	8	43	26	17	1.2	2.1	0	0	0	0	1
2	7	12	2	19.7	30	1.65	57	20.9366	58	1	3	3	2	3	2	2	2	3	65	25	74	57	50	100	33.3333	64	50	55.25	61.8333	9	2	16	30	60	14	1.2	0	0.3	0	4	0	2
1	10	10	0	38.8	26	1.58	54	21.6311	57	3	3	3	2	3	3	1	1	2	80	75	74	77	65	75	100	72	50	76.5	78	5	1	6	48	41	21	4.2	3.6	4.8	4.8	2	5.2	1
1	0	29	23	37.2	25	1.63	59	22.2063	63	4	2	3	2	3	3	1	1	2	70	75	62	47	55	75	0	56	25	63.5	46.5	9	2	34	33	69	23	3.6	3	3.6	2.4	5.2	5.2	1
1	8	12	3	42.4	27	1.6	50	19.5312	60	10	2	3	2	3	3	1	2	3	85	100	84	67	60	87.5	100	56	25	84	75.875	4	1	20	31	42	13	3	3.6	4.8	4.8	6	6	2
2	10	6	10	19.2	28	1.6	50	19.5312	55	5	3	3	2	3	3	1	1	2	100	100	84	67	65	50	100	48	25	87.75	65.75	7	2	13	28	46	7.5	1.8	0	0	0	3.2	0	3
2	8	18	0	18.6	28	1.65	59	21.6713	65	6	2	3	2	4	3	1	1	3	80	0	62	67	55	87.5	0	72	25	52.25	53.625	5	1	4	42	52	20.5	1.2	0	0	0	3.2	0	1
1	6	32	15	39.7	28	1.7	50	17.301	55	5	2	3	2	3	3	1	1	2	80	0	74	60	40	75	0	56	100	53.5	42.75	9	2	23	22	63	21	3.6	5.7	4.2	4	5.6	2.4	2
1	10	24	4	30.9	30	1.7	50	17.301	60	10	3	3	2	3	3	2	1	3	50	25	74	60	55	75	33.3333	56	100	52.25	54.8333	8	2	5	43	61	7.5	3.6	4.5	3	3.2	0	2.4	1
1	5	16	3	41.9	28	1.7	70	24.2215	80	10	2	3	2	3	2	1	2	2	50	0	80	72	50	100	0	52	25	50.5	50.5	6	2	26	35	44	14.5	3	3.9	6	5.2	6	3.6	1
1	7	21	32	40.7	28	1.6	48	18.75	50	2	3	3	2	3	2	1	1	2	100	0	42	42	35	62.5	0	44	50	46	35.375	9	2	29	26	55	16	3	5.7	5.4	5.6	2	4.8	2
1	5	16	3	40.7	30	1.63	53	19.9481	70	17	2	3	2	3	2	1	2	3	50	0	80	72	50	100	0	52	25	50.5	50.5	6	2	18	35	44	14.5	3	2.7	6	5.2	6	3.6	1
1	10	8	0	37.1	26	1.64	54	20.0773	59	5	2	3	2	3	2	1	1	3	95	100	100	100	70	100	100	68	100	98.75	84.5	4	1	11	57	31	18.5	3	3.3	4.2	4.8	2	5.6	3
1	5	30	33	41	24	1.65	60	22.0386	70	10	3	3	2	3	2	1	1	1	45	25	52	52	70	62.5	0	40	75	43.5	43.125	7	2	19	26	62	16.5	6	6	3.6	4.4	4.4	2.4	1
1	4	18	5	37.9	29	1.7	62	21.4533	75	13	2	3	2	3	2	1	1	3	35	50	51	57	40	50	33.3333	48	75	48.25	42.8333	7	2	18	20	74	17.5	4.8	4.8	3.3	4.8	3.6	2.4	2
1	7	18	40	30	30	1.7	62	21.4533	75	13	2	3	2	3	2	1	1	3	30	50	51	57	40	50	33.3333	48	75	47	42.8333	7	2	20	24	63	17.5	6	2.7	1.5	2.4	3.2	0	2
1	5	16	28	35.3	29	1.68	50	17.7154	60	10	2	3	2	3	2	1	1	1	100	100	100	60	50	112.5	100	52	50	90	78.625	12	3	35	29	67	13	4.2	2.4	3.3	2.8	5.6	2.8	2
1	5	23	26	34.8	23	1.65	55	20.202	62	7	1	3	2	3	2	1	2	2	35	0	52	52	55	62.5	0	52	25	34.75	42.375	11	3	28	24	62	13	6	4.5	3.3	2.4	4	0.4	1
1	5	14	41	37.9	25	1.6	55	21.4844	62	7	1	2	2	2	1	1	1	3	15	25	84	57	55	87.5	66.6667	40	100	45.25	62.2917	5	1	35	29	62	19	5.4	3.6	3.9	3.6	3.2	4	3
1	9	30	0	38.2	27	1.59	52	20.5688	56	4	3	2	2	4	1	2	1	2	60	0	74	52	50	87.5	0	60	100	46.5	49.375	2	1	4	49	45	4.5	4.2	4.2	4.8	4.4	2	4.4	1
1	10	6	0	41.3	31	1.58	52.5	21.0303	60	7.5	3	3	2	3	3	2	1	2	100	100	90	90	100	112.5	100	96	100	95	102.125	6	2	0	55	20	24	3.6	5.1	6	5.6	2	4.8	2
